# Supplementary material for: SH3 Domain Tyrosine Phosphorylation – Sites, Role and Evolution
Source: PLoS One. 2012 May 15;7(5):e36310. doi: 10.1371/journal.pone.0036310 (PMC3352900; doi:10.1371/journal.pone.0036310)
Supplement: File S1 — UNIPROT codes of proteins with SH3 domain phosphorylation. (TXT) [file pone.0036310.s002.txt]

Q8IZP0
Q9NYB9
NP_057512
P00519
Q8N157
P42684
O94875
Q8IWW6
Q15052
Q06187
Q14511
Q8WXD9
Q8WXE0
Q96B97
Q14247
P46108
P46109
Q12959
Q12929
P09769
Q96RU3
P42685
P06241
O75791
P62993
P08631
Q9UHR4
Q08881
Q9NZM3
P06239
Q5TCX8
NP_001073996
O43639
Q9BY11
Q9UKS6
P19174
P16885
P55345
Q15700
Q9NSI8
O94885
Q5HYK7
Q99961
A1X283
Q7Z6J0
O15117
O75995
Q13813
P12931
P42680
Q5TCZ1
Q13470-2
P42681
P15498
P52735
Q9UKW4
O60504
P07947
Q8CBW3
P62484
Q8BYZ1
P00520
Q7TQF7
XP_901719
Q8VHL8
P35991
O70589
Q6P9K8
Q8R550
Q64010
P47941
Q811D0
P70175
Q923H2
Q08509
P14234
P39688
Q60631
Q8BKX1
Q03526
Q8VDG6
Q9Z279
O55033
Q9DC07
Q6WKZ7
Q61140
Q61644
Q99JB8
Q8CIH5
Q91XM9
Q62108
Q80U22
P57725
P59808
NP_001075883
Q62419
Q8R3V5
XP_001474041
Q4ACU6
Q8K352
Q91ZR2
Q62417-5
P16546
P05480
NP_001020566
P27870
Q9R1Z8
Q04736
O08838
P54283
Q8VHK2
Q63768
Q5U2U2
Q62696
NP_001101686
Q5I2Z0
Q63622
P31016
Q8VI91
XP_001069000
Q9JLU4
Q04929
