# Supplementary material for: SH3 Domain Tyrosine Phosphorylation – Sites, Role and Evolution
Source: PLoS One. 2012 May 15;7(5):e36310. doi: 10.1371/journal.pone.0036310 (PMC3352900; doi:10.1371/journal.pone.0036310)
Supplement: File S2 — UNIPROT codes of proteins with tyrosine phosphorylation within SH3 domain. (TXT) [file pone.0036310.s003.txt]

Abi-1 (human)	Q8IZP0	
Abi-2 (human)	Q9NYB9	
Abl (human)	P00519	
Arg (human)	P42684	
ARHGAP12 (human)Q8IWW6
ARHGEF6 (human)	Q15052	
Btk (human)	Q06187
Cas-L (human)	Q14511	
CASKIN1 (human)	Q8WXD9
CASKIN2 (human)	Q8WXE0	
cortactin (human)Q14247	
Crk (human)	P46108	
CrkL (human)	P46109	
Eps8 (human)	Q12929	
Fgr (human)	P09769
FNBP1 (human)	Q96RU3	
Fyn (human)	P06241
GADS (human)	O75791	
Grb2 (human)	P62993	
Hck (human)	P08631	
ITK (human)	Q08881	
ITSN2 (human)	Q9NZM3	
MLK4 (human)	Q5TCX8
Nck2 (human)	O43639
PACSIN1 (human)	Q9BY11
PACSIN3 (human)	Q9UKS6
PLCG1 (human)	P19174
PLCG2 (human)	P16885
PRMT2 (human)	P55345
SAMSN1 (human)	Q9NSI8
SASH1 (human)	O94885
SH3D19 (human)	Q5HYK7
SH3GL1 (human)	Q99961
SH3PXD2B (human)A1X283
SH3RF1 (human)	Q7Z6J0
SLAP-130 (human)O15117
SLY (human)	O75995
SPTAN1 (human)	Q13813
TEC (human)	P42680
Tks5 (human)	Q5TCZ1	
TXK (human)	P42681
VAV1 (human)	P15498	
Yes (human)	P07947	
ABI3 (mouse)	Q8BYZ1	
CIN85 (mouse)	Q8R550	
ephexin-1 (mouse)Q923H2
Nck1 (mouse)	Q9Z279
P130Cas (mouse)	Q61140
PSD-95 (mouse)	Q62108
SORBS1 iso5 (mouse)Q62417-5
Src (mouse)	P05480
Src iso2 (mouse)NP_001020566
