# Supplementary material for: SH3 Domain Tyrosine Phosphorylation – Sites, Role and Evolution
Source: PLoS One. 2012 May 15;7(5):e36310. doi: 10.1371/journal.pone.0036310 (PMC3352900; doi:10.1371/journal.pone.0036310)
Supplement: File S3 — UNIPROT codes of proteins with ALYDY/ALYDF motif within SH3 domain. Based on SMART database. (TXT) [file pone.0036310.s004.txt]

Q9BY11|385-444
Q6FIA3
P08631
O94868|567-629
O75791|271-330
P42684|107-167
O60498b
Q9H3Y6|51-112
P06241|82-143
P09769|77-138
Q8TEJ3|256-319
A6NI59
Q08881|171-231
Q8WV41|1-61
Q13813|967-1026
Q9UJU6|371-430
P16885
Q05BB3
Q5JY90
Q13690
P12931 
Q99961
Q14247
P27986-4
Q8N157
Q5TCX8
O15034
Q99962
Q8IW46b
Q05D26
O43586
Q59FK4
P42681
Q9UKS6
P07947
Q5HYK7
