# Supplementary material for: SH3 Domain Tyrosine Phosphorylation – Sites, Role and Evolution
Source: PLoS One. 2012 May 15;7(5):e36310. doi: 10.1371/journal.pone.0036310 (PMC3352900; doi:10.1371/journal.pone.0036310)
Supplement: File S4 — UNIPROT codes of proteins with ALYDY motif within SH3 domain. Based on Pfam. (TXT) [file pone.0036310.s005.txt]

Q05D26/64-110
A2VCM5/275-305
O94868/573-621
B4E358/182-224
Q13813/973-1018
B3KRK4/182-227
Q5TCX8/44-94
Q9BY11/391-438
B4DDP6/329-375
B4DKZ4/315-361
A8MUA4/182-227
P16885/775-821
B4E3H3/642-688
B2RAW1/220-266
Q5TZC2/349-396
B4DFJ9/391-415
Q59F39/222-268
B4DXL9/326-372
B7Z6W7/83-113
Q9UJU6/377-423
B4DUI2/369-411
P07947/97-144
P08631/84-130
P09769/83-130
P78453/83-130
B4DTV8/973-1018
P12931/90-137
Q9UNF0/432-479
Q9UKS6/369-416
A8K4G3/64-110
Q08881/177-223
B4DK38/437-485
Q5TZC3/391-438
D3DQR0/370-417
Q9H803/411-457
Q8N707/461-503
Q4FD35/1057-1103
Q14247/498-543
Q9P0L4/56-95
Q5TGY6/83-130
B4DUF9/283-329
Q96H99/461-506
A8K1I1/62-108
O43586/365-410
Q6FIA3/391-438
Q8N157/1057-1103
A6NG51/973-1018
P06241/88-135
B4DEM2/274-320
D3DPL7/83-130
Q96IN1/64-110
Q53HG7/498-543
B4DDD6/353-399
B4DQ92/397-442
B4DDU5/307-353
B4DGT1/973-1018
D3DUH1/97-144
C9K004/345-390
P51451/64-110
D3DUL3/775-821
B2RA70/97-144
Q5JY90/220-266
Q06187/220-266
Q59FH4/305-351
