# Supplementary material for: SH3 Domain Tyrosine Phosphorylation – Sites, Role and Evolution
Source: PLoS One. 2012 May 15;7(5):e36310. doi: 10.1371/journal.pone.0036310 (PMC3352900; doi:10.1371/journal.pone.0036310)
Supplement: File S5 — UNIPROT codes of proteins with ALYDF motif within SH3 domain. Based on Pfam. (TXT) [file pone.0036310.s006.txt]

C9JNJ4/262-311
B7UEF2/77-123
P42684/113-159
Q13691/67-113
D1MPS6/77-123
Q9BVL7/43-88
B7Z7M7/249-292
B7Z8I3/164-209
D3DVD8/983-1028
A9UF07/727-773
D3DPA1/208-253
P42681/88-134
B7UEF3/113-159
B7UEF4/92-138
P02549/983-1028
Q99961/312-357
B7Z8E3/205-250
A2RQD7/319-365
B3KY23/491-536
C9JDW6/733-778
Q8TEJ3/262-311
Q6FGM0/312-357
Q7Z6J0/202-251
B7Z8J2/211-256
A2RQD6/406-452
B5MEB6/92-138
B7UEF5/92-138
A1Z199/64-97
A3RL30/74-107
Q13915/40-86
B0ZRR1/103-149
B1NM17/6-53
Q5HYK7/736-781
P00519/67-113
O75886/208-253
Q13690/116-162
B7Z8F8/251-296
Q8WV41/6-53
Q14020/77-123
Q9UQD4/297-342
Q59FK4/104-150
Q6FHA6/277-322
Q13848/65-111
Q9BWP4/42-87
Q96RF0/6-53
A9UF02/581-627
O75791/277-322
B3KS04/300-345
Q6FI14/277-322
